# Supplementary material for: Vitamin D3-Deficient Diet Promotes Pulmonary Fibrosis Development in Murine Model of Hypersensitivity Pneumonitis
Source: Int J Mol Sci. 2025 Dec 5;26(24):11770. doi: 10.3390/ijms262411770 (PMC12733112; doi:10.3390/ijms262411770)
Supplement: Supplementary file 1 [file ijms-26-11770-s001.zip]

Archive with 7 entries (7 files):
- Figure S1. The gating strategies for surface and intracellular staining.tif
- Table S1.pdf
- Table S2.pdf
- Table S3.pdf
- Table S4.pdf
- Table S5.pdf
- Table S6.pdf
